# Supplementary material for: Wound-Healing Effects of Mesenchymal Stromal Cell Secretome in the Cornea and the Role of Exosomes
Source: Pharmaceutics. 2023 May 13;15(5):1486. doi: 10.3390/pharmaceutics15051486 (PMC10221647; doi:10.3390/pharmaceutics15051486)
Supplement: Supplementary file 1 [file pharmaceutics-15-01486-s001.zip]

Archive with 1 entries (1 files):
- pharmaceutics-2355213-supplementary.pdf
